# Supplementary material for: Disrupting upstream translation in mRNAs is associated with human disease
Source: Nat Commun. 2021 Mar 9;12:1515. doi: 10.1038/s41467-021-21812-1 (PMC7943595; doi:10.1038/s41467-021-21812-1)
Supplement: Supplementary file 4 — Source Data [file 41467_2021_21812_MOESM4_ESM.xlsx]

## Sheet: Fig_5_Suppl._Fig_12_Luciferase
Date	Cell	Gene	Condition	FF/R	Normalized to WT
2020-02-20	HEK293T	VPS53	WT	22.2568	1
2020-02-20	HEK293T	VPS53	KO	51.8576	2.32996
2020-02-20	HEK293T	VPS53	TAA	15.1352	0.680025
2020-02-20	HEK293T	VPS53	TAG	18.8194	0.845554
2020-02-20	HEK293T	PMVK	WT	8.18116	1
2020-02-20	HEK293T	PMVK	KO	11.2587	1.37617
2020-02-20	HEK293T	PMVK	TAA	6.45571	0.789095
2020-02-24	HEK293T	VPS53	WT	9.68188	1
2020-02-24	HEK293T	VPS53	KO	8.19568	0.846496
2020-02-24	HEK293T	VPS53	TAA	4.59602	0.474703
2020-02-24	HEK293T	VPS53	TAG	1.95085	0.201495
2020-02-24	HEK293T	PMVK	WT	3.43449	1
2020-02-24	HEK293T	PMVK	KO	4.13743	1.20467
2020-02-24	HEK293T	PMVK	TAA	2.97488	0.866177
2020-02-24	HeLa	VPS53	WT	8.85052	1
2020-02-24	HeLa	VPS53	KO	14.2108	1.60565
2020-02-24	HeLa	VPS53	TAA	5.37782	0.607627
2020-02-24	HeLa	VPS53	TAG	1.3803	0.155957
2020-02-24	HeLa	PMVK	WT	3.86702	1
2020-02-24	HeLa	PMVK	KO	3.58515	0.927111
2020-02-24	HeLa	PMVK	TAA	2.76791	0.715775
2020-02-24	HEK293T	BCL2L13	WT	0.422552	1
2020-02-24	HEK293T	BCL2L13	KO	28.1649	66.6543
2020-02-24	HEK293T	BCL2L13	TAA	0.308227	0.729441
2020-02-24	HEK293T	BCL2L13	WT	0.346932	1
2020-02-24	HEK293T	BCL2L13	KO	36.1798	104.285
2020-02-24	HEK293T	BCL2L13	TAA	0.228573	0.658839
2020-02-28	HEK293T	PMVK	WT	2.72967	1
2020-02-28	HEK293T	PMVK	KO	3.18503	1.16682
2020-02-28	HEK293T	PMVK	TAA	1.38719	0.508189
2020-02-28	HeLa	VPS53	WT	4.68378	1
2020-02-28	HeLa	VPS53	KO	13.0358	2.78318
2020-02-28	HeLa	VPS53	TAA	4.11237	0.878002
2020-02-28	HeLa	VPS53	TAG	1.87383	0.400068
2020-02-28	HeLa	PMVK	WT	2.10415	1
2020-02-28	HeLa	PMVK	KO	3.43329	1.63167
2020-02-28	HeLa	PMVK	TAA	0.840409	0.399405
2020-03-02	HEK293T	VPS53	WT	5.28655	1
2020-03-02	HEK293T	VPS53	KO	8.65721	1.63759
2020-03-02	HEK293T	VPS53	TAA	4.85049	0.917515
2020-03-02	HEK293T	VPS53	TAG	3.97581	0.752062
2020-03-02	HEK293T	PMVK	WT	1.90577	1
2020-03-02	HEK293T	PMVK	KO	2.20117	1.155
2020-03-02	HEK293T	PMVK	TAA	1.63384	0.85731
2020-03-02	HeLa	VPS53	WT	2.27437	1
2020-03-02	HeLa	VPS53	KO	6.23009	2.73926
2020-03-02	HeLa	VPS53	TAA	2.33904	1.02843
2020-03-02	HeLa	VPS53	TAG	1.67639	0.737079
2020-03-02	HeLa	PMVK	WT	1.53258	1
2020-03-02	HeLa	PMVK	KO	1.31183	0.85596
2020-03-02	HeLa	PMVK	TAA	1.28859	0.840796
2020-03-02	HEK293T	PMVK	WT	0.972001	1
2020-03-02	HEK293T	PMVK	KO	1.24613	1.28203
2020-03-02	HEK293T	PMVK	TAA	0.483394	0.497318
2020-03-02	HEK293T	PMVK	WT	0.873372	1
2020-03-02	HEK293T	PMVK	KO	1.21681	1.39323
2020-03-02	HEK293T	PMVK	TAA	0.458912	0.525448
2020-03-02	HEK293T	BCL2L13	WT	0.123209	1
2020-03-02	HEK293T	BCL2L13	KO	6.61847	53.7174
2020-03-02	HEK293T	BCL2L13	TAA	0.104717	0.849913
2020-03-02	HEK293T	BCL2L13	WT	0.0823399	1
2020-03-02	HEK293T	BCL2L13	TAA	0.0661509	0.803389
2020-02-14	HEK293T	VPS53	WT	12.4784	1
2020-02-14	HEK293T	VPS53	KO	15.4909	1.24142
2020-02-14	HEK293T	VPS53	TAA	10.3504	0.829467
2020-02-14	HEK293T	VPS53	TAG	7.49964	0.60101
2020-03-06	HEK293T	PMVK	WT	1.94775	1
2020-03-06	HEK293T	PMVK	KO	1.83425	0.941726
2020-03-06	HEK293T	PMVK	TAA	1.21505	0.623822
2020-03-06	HEK293T	VPS53	WT	3.57434	1
2020-03-06	HEK293T	VPS53	KO	5.70349	1.59567
2020-03-06	HEK293T	VPS53	TAA	3.42332	0.957749
2020-03-06	HEK293T	VPS53	TAG	2.67579	0.74861
2020-03-06	HEK293T	PMVK	WT	1.8041	1
2020-03-09	HEK293T	PMVK	KO	1.79597	0.995493
2020-03-09	HEK293T	PMVK	TAA	1.12393	0.622988
2020-03-09	HEK293T	BCL2L13	WT	0.133977	1
2020-03-09	HEK293T	BCL2L13	TAA	0.0663648	0.495346
2020-03-09	HeLa	PMVK	WT	19.9465	1
2020-03-09	HeLa	PMVK	KO	22.8625	1.14619
2020-03-09	HeLa	PMVK	TAA	12.7287	0.638142
2020-03-13	HeLa	PMVK	WT	9.97306	1
2020-03-13	HeLa	PMVK	KO	16.1129	1.61564
2020-03-13	HeLa	PMVK	TAA	7.43953	0.745963
2020-03-13	HEK293T	VPS53	WT	13.0288	1
2020-03-13	HEK293T	VPS53	KO	13.6468	1.04743
2020-03-13	HEK293T	VPS53	TAA	11.5383	0.885598
2020-03-13	HeLa	PMVK	WT	7.17857	1
2020-03-13	HeLa	PMVK	KO	7.8523	1.09385
2020-03-13	HeLa	PMVK	TAA	6.09832	0.849517
2020-03-13	HeLa	VPS	WT	31.5992	1
2020-03-13	HeLa	VPS	KO	45.3924	1.4365
2020-03-13	HeLa	VPS	TAA	22.0088	0.696499
2020-03-13	HeLa	PMVK	WT	9.97306	1
2020-03-13	HeLa	PMVK	KO	16.1129	1.61564
2020-03-13	HeLa	PMVK	TAA	7.43953	0.745963
2020-03-13	HEK293T	VPS	WT	13.36	1
2020-03-13	HEK293T	VPS	KO	16.0223	1.19927
2020-03-13	HEK293T	VPS	TAA	12.2669	0.91818
2020-03-13	HeLa	VPS	WT	20.6553	1
2020-03-13	HeLa	VPS	KO	32.1318	1.55561
2020-03-13	HeLa	VPS	TAA	18.2634	0.884199
